# Supplementary material for: Inter-Individual Variation in DNA Methylation Patterns across Two Tissues and Leukocytes in Mature Brahman Cattle
Source: Biology (Basel). 2023 Feb 5;12(2):252. doi: 10.3390/biology12020252 (PMC9953534; doi:10.3390/biology12020252)
Supplement: Supplementary file 1 [file biology-12-00252-s001.zip]

Archive with 2 entries (2 files):
- Supplementary Figures.pdf
- SupplementaryTable S1.xlsx
